# Supplementary material for: Test-retest reliability and minimal detectable change scores for the short physical performance battery, one-legged standing test and timed up and go test in patients undergoing hemodialysis
Source: PLoS One. 2018 Aug 22;13(8):e0201035. doi: 10.1371/journal.pone.0201035 (PMC6104925; doi:10.1371/journal.pone.0201035)
Supplement: S1 Table — (XLSX) [file pone.0201035.s001.xlsx]

## Sheet: Hoja1
9	10
12	12
12	12
11	12
12	11
12	10
12	12
12	11
12	12
12	12
12	12
11	10
7	7
5	8
11	12
4
11	10
12	12
12	12
10	10
1	2
9	9
12	12
12	12
12	12
12	12
12	12
12	12
12	12
11	11
4	5
12	12
10
4	4
9	9
9
12	12
12	12
12	12
7
12	12
9
6	5
12	12
12	12
7	9
12	12
9	9
11	11
5	5
4	4
12	12
12	12
9	11
4
9	9
10	10
11	11
10	11
6	6
7	12
1	0
8	8
12	12
11	12
9	10
7	6
5	5
8	9
12	12
9	10
