# Supplementary material for: Test-retest reliability and minimal detectable change scores for the short physical performance battery, one-legged standing test and timed up and go test in patients undergoing hemodialysis
Source: PLoS One. 2018 Aug 22;13(8):e0201035. doi: 10.1371/journal.pone.0201035 (PMC6104925; doi:10.1371/journal.pone.0201035)
Supplement: S2 Table — (XLSX) [file pone.0201035.s002.xlsx]

## Sheet: Hoja1
1.25	1.69
30	30
30	15.93
2.09	1.31
30	30
15	9.37
2	5.56
1.94	1.5
30	30
5.25	6.19
15.81	5.94
7.37	1
0	0
0	1.84
1	0
1.46
30	11.35
30	30
3.66	2.59
2.72	1.75
0	0
0	5.35
3.28	16.28
20.43	7.78
1.84	30
30	30
20.35	30
30	30
20	30
1.12	7.35
30	19.53
12.53
0	1.56
7.41
29.72	30
1.63	7.16
30	30
2.65
30	30
1.06
0	4.02
30	30
8.16	12.91
1.69	0.62
30	30
1.47	1.47
4.56
0	0
0	0
3	3.97
9.47	2.1
1.38	8.84
0	0
45	45
38.06	45
45	45
3.55	8.33
1.34	1.94
4.07	0
2.21	3.97
45	45
45	45
23.65	15.81
0	6.9
0	0
4.28	22.94
45	45
15.38	19.82
