# Supplementary material for: Test-retest reliability and minimal detectable change scores for the short physical performance battery, one-legged standing test and timed up and go test in patients undergoing hemodialysis
Source: PLoS One. 2018 Aug 22;13(8):e0201035. doi: 10.1371/journal.pone.0201035 (PMC6104925; doi:10.1371/journal.pone.0201035)
Supplement: S3 Table — (XLSX) [file pone.0201035.s003.xlsx]

## Sheet: Hoja1
14.91	21.22
6.69	6.89
6.25	7.05
9.85	9.47
7.47	8.72
9.5	9.28
8.28	8.44
8.31	9.15
5.25	4.84
9.25	9.22
7.69	7.78
9.84	9.34
12.85	13.15
15.62	15.56
13.95	13.59
22.87	22.31
7.72	7.96
7.23	7.36
7.79	7.97
5.82	6.62
33.72	32.47
10.75	10.37
6.47	3.72
7.43	6.87
5.35	5.31
8.12	8.88
6.5	6.18
6.47	6.56
6.34	6.62
9.93	9.66
14.87	16.16
6.03	6.88
11.68
21.66	17.16
10.25	13.28
9.03
7.85	7.75
7.22	6.59
7.22	6.88
12.75
5.37	6
14.43
18.56	16.69
7.91	7.35
6.47	6.87
14.09	10
5.08	5.13
11.19	11.19
8.31	8
11.71	11.63
18.34	21.47
4.6	5.62
7.12	7.07
11.5	11.59
28.81
13.22	10.78
8.31	8.56
8.6	5.72
9.22	7.85
19.5	18.81
12.75	11.46
37.5	31.35
13.37	14.12
6.94	6.66
8.72	7.78
8.1	7.84
12.81	12.66
22	21.53
13.09	12.19
6.84	6.79
12.46	12.9
